# Supplementary material for: Synthesis, Characterization, Antioxidant, and Anticancer Activity against Colon Cancer Cells of Some Cinnamaldehyde-Based Chalcone Derivatives
Source: Biomolecules. 2024 Feb 12;14(2):216. doi: 10.3390/biom14020216 (PMC10886690; doi:10.3390/biom14020216)
Supplement: Supplementary file 1 [file biomolecules-14-00216-s001.zip]

Archive with 1 entries (1 files):
- biomolecules-2853232-supplementary.pdf
